# Supplementary material for: Targeting CDK4/6 in Cancer: Molecular Docking and Cytotoxic Evaluation of Thottea siliquosa Root Extract
Source: Biomedicines. 2025 Jul 7;13(7):1658. doi: 10.3390/biomedicines13071658 (PMC12292890; doi:10.3390/biomedicines13071658)
Supplement: Supplementary file 1 [file biomedicines-13-01658-s001.zip]

Archive with 32 entries (31 files):
- CELL MIGRATION ASSAY.pdf
- cultutre maintenence- L-929 cells.pdf
- Cytotoxicity assay Result.pdf
- Docking Interaction Images/
- Docking Interaction Images/CDK4_2-palmitoylglycerol.jpg
- Docking Interaction Images/CDK4_hentriacontane.jpg
- Docking Interaction Images/CDK4_isocorydine.jpg
- Docking Interaction Images/CDK4_methylpalmitate.jpg
- Docking Interaction Images/CDK4_methylstearate.jpg
- Docking Interaction Images/CDK4_palbociclib.jpg
- Docking Interaction Images/CDK4_ribociclib.jpg
- Docking Interaction Images/CDK4_squalene.jpg
- Docking Interaction Images/CDK4_thunbergol.jpg
- Docking Interaction Images/CDK6_2-palmitoylglycerol.jpg
- Docking Interaction Images/CDK6_hentriacontane.jpg
- Docking Interaction Images/CDK6_isocorydine.jpg
- Docking Interaction Images/CDK6_methylpalmitate.jpg
- Docking Interaction Images/CDK6_methylstearate.jpg
- Docking Interaction Images/CDK6_palbociclib.jpg
- Docking Interaction Images/CDK6_ribociclib.jpg
- Docking Interaction Images/CDK6_squalene.jpg
- Docking Interaction Images/CDK6_thunbergol.jpg
- Flow_Cytometry_Control_1.pdf
- Flow_Cytometry_Control_2.pdf
- Flow_Cytometry_Control_3.pdf
- Flow_Cytometry_Treated_1.pdf
- Flow_Cytometry_Treated_2.pdf
- Flow_Cytometry_Treated_3.pdf
- GC MS Results.pdf
- Ms_Elakiya_HCT116_PlantExtract_Cell-Cycle_FloCytometry_Calculation.xlsx
- Ms_Elakiya_HCT116_PlantExtract_MTT_Calculation.xlsx
- Ms_Elakiya_HCT116_PlantExtract_Scratch-Assay_Calculation.xlsx
