# Supplementary material for: Targeting CDK4/6 in Cancer: Molecular Docking and Cytotoxic Evaluation of Thottea siliquosa Root Extract
Source: Biomedicines. 2025 Jul 7;13(7):1658. doi: 10.3390/biomedicines13071658 (PMC12292890; doi:10.3390/biomedicines13071658)
Supplement: Supplementary file 1 [file biomedicines-13-01658-s001.zip › Ms_Elakiya_HCT116_PlantExtract_Cell-Cycle_FloCytometry_Calculation.xlsx]

## Sheet: Sheet1
		G1	S	G2/M
Control	C1	53.6	17.47	27.27
	C2	52.1	20.15	27.33
	C3	51.06	20.4	27.72
Control		52.2533	19.34	27.44
Treated	T1	52.08	15.3	32.1
	T2	51.52	14.6	32.8
	T3	52.24	14.12	33.2
Treated		51.9467	14.6733	32.7
	G1	S	G2/M
Control	52.2533	19.34	27.44
Treated	51.9467	14.6733	32.7
