# Supplementary material for: Targeting CDK4/6 in Cancer: Molecular Docking and Cytotoxic Evaluation of Thottea siliquosa Root Extract
Source: Biomedicines. 2025 Jul 7;13(7):1658. doi: 10.3390/biomedicines13071658 (PMC12292890; doi:10.3390/biomedicines13071658)
Supplement: Supplementary file 1 [file biomedicines-13-01658-s001.zip › Ms_Elakiya_HCT116_PlantExtract_MTT_Calculation.xlsx]

## Sheet: Absorbance 1_01
Wavelength: 570 nm
Plate 1
Abs	1	2	3	4	5	6	7	8	9	10	11
A	0.3677	0.2439	0.1469	0.1654	0.1464	0.0767	0.0643	0.0672	0.0588	0.0598	0.059
B	0.3277	0.1868	0.1262	0.1232	0.1014	0.0656	0.0638	0.0605	0.0604	0.056	0.0565
C	0.349	0.2456	0.1158	0.0889	0.1166	0.0711	0.0591	0.0611	0.059	0.0591	0.0597
Wavelength: 650 nm
Plate 1
Abs	1	2	3	4	5	6	7	8	9	10	11
A	0.0699	0.0596	0.0529	0.0541	0.0603	0.0444	0.0457	0.0488	0.05	0.0487	0.0503
B	0.0709	0.0555	0.0507	0.0587	0.0489	0.0455	0.0465	0.0464	0.0493	0.0462	0.0475
C	0.0683	0.0586	0.0494	0.0474	0.0489	0.043	0.0444	0.045	0.0456	0.0464	0.0479
570nm-650nm	0.2978	0.1843	0.094	0.1113	0.0861	0.0323	0.0186	0.0184	0.0088	0.0111	0.0087
	0.2568	0.1313	0.0755	0.0645	0.0525	0.0201	0.0173	0.0141	0.0111	0.0098	0.009
	0.2807	0.187	0.0664	0.0415	0.0677	0.0281	0.0147	0.0161	0.0134	0.0127	0.0118
Average	0.278433	0.167533	0.0786333	0.0724333	0.0687667	0.0268333	0.0168667	0.0162	0.0111	0.0112	0.00983333
Ab of Sample/Ab of Control	1	0.601772	0.282447	0.260177	0.247007	0.0963841	0.0605843	0.0581897	0.0398707	0.0402299	0.0353209
%Viability	100	60.1772	28.2447	26.0177	24.7007	9.63841	6.05843	5.81897	3.98707	4.02299	3.53209
Concentration	Control	100𝜇g/ml	200𝜇g/ml	300𝜇g/ml	400𝜇g/ml	500𝜇g/ml	600𝜇g/ml	700𝜇g/ml	800𝜇g/ml	900𝜇g/ml	1000𝜇g/ml
%Viability	100	60.1772	28.2447	26.0177	24.7007	9.63841	6.05843	5.81897	3.98707	4.02299	3.53209
IC50 = 140𝜇g/ml
