# Supplementary material for: Targeting CDK4/6 in Cancer: Molecular Docking and Cytotoxic Evaluation of Thottea siliquosa Root Extract
Source: Biomedicines. 2025 Jul 7;13(7):1658. doi: 10.3390/biomedicines13071658 (PMC12292890; doi:10.3390/biomedicines13071658)
Supplement: Supplementary file 1 [file biomedicines-13-01658-s001.zip › Ms_Elakiya_HCT116_PlantExtract_Scratch-Assay_Calculation.xlsx]

## Sheet: Migration Calculation HCT116 
	Control			Treated
	Wound area	% Wound area	%Migration	Wound area	% Wound area	%Migration
0hr	3033027	100	0	3807471	100	0
24hr	1909461	62.9556	37.0444	3203937	84.1487	15.8513
36hr	1291464	42.58	57.42	3021492	79.3569	20.6431
									x
		0hr	24hr	36hr
	Control	0	34.9291	57.2577
	Treated	0	27.0026	30.7825
